# Supplementary material for: Study of Tissue-Specific Reactive Oxygen Species Formation by Cell Membrane Microarrays for the Characterization of Bioactive Compounds
Source: Membranes (Basel). 2021 Nov 29;11(12):943. doi: 10.3390/membranes11120943 (PMC8705675; doi:10.3390/membranes11120943)
Supplement: Supplementary file 1 [file membranes-11-00943-s001.zip]

Archive with 1 entries (1 files):
- membranes-1466327-supplementary.pdf
